# Supplementary material for: Serum Calretinin and Genetic Variability as a Prognostic and Predictive Factor in Malignant Mesothelioma
Source: Int J Mol Sci. 2023 Dec 22;25(1):190. doi: 10.3390/ijms25010190 (PMC10778798; doi:10.3390/ijms25010190)
Supplement: Supplementary file 1 [file ijms-25-00190-s001.zip]

Archive with 1 entries (1 files):
- ijms-2765815-supplementary.pdf
